# Supplementary material for: MYB2 Is Important for Tapetal PCD and Pollen Development by Directly Activating Protease Expression in Arabidopsis
Source: Int J Mol Sci. 2022 Mar 24;23(7):3563. doi: 10.3390/ijms23073563 (PMC8998314; doi:10.3390/ijms23073563)
Supplement: Supplementary file 1 [file ijms-23-03563-s001.zip]

Archive with 2 entries (2 files):
- Supplemental Data Set1.xlsx
- Supplemental Materials.pdf
