# Supplementary material for: MYB2 Is Important for Tapetal PCD and Pollen Development by Directly Activating Protease Expression in Arabidopsis
Source: Int J Mol Sci. 2022 Mar 24;23(7):3563. doi: 10.3390/ijms23073563 (PMC8998314; doi:10.3390/ijms23073563)
Supplement: Supplementary file 1 [file ijms-23-03563-s001.zip › Supplemental Data Set1.xlsx]

## Sheet: Sheet1
RT-qPCR of MYB2 expression in wild type bud tissues at different developmental stages
	Stages	△Ct	2-△△Ct	Average	Stdev
	stage5-6	9.51	1.6
		9.25	1.91
		9.38	1.75	1.75	0.13
	stage7-9	8.04	4.42
		8.12	4.18
		8.25	3.82	4.14	0.25
	stage10-11	9.26	1.9
		9.98	1.15
		9.57	1.53	1.53	0.3
	stage12-13	9.98	1.15
		10.43	0.84
		10.18	1	1	0.13

## Sheet: Sheet2
RT-qPCR of MYB2 expression in bud tissues of different lines
	Plants	△Ct	2-△△Ct	Average	Stdev
	WT	7.71	0.96
		7.74	0.94
		7.52	1.1	1	0.07
	myb2	11.49	0.069
		11.52	0.067
		11.55	0.066	0.08	0.01
		10.97	0.098
	35S: βVPE/myb2	11.33	0.077
		11.25	0.08
		11.68	0.06	0.09	0.03
		10.52	0.13
	35S: CEP1/myb2	9.8	0.22
		9.71	0.24
		9.63	0.25	0.24	0.01
	35S: βVPE+35S: CEP1/myb2	11.15	0.087
		11.27	0.08
		9.81	0.22	0.13	0.06
		10.41	0.15

## Sheet: Sheet3
RT-qPCR of CEP1 expression in bud tissues of different lines.
	Plants	△Ct	2-△△Ct	Average	Stdev
	WT	8.32	0.94
		8.2	1.02
		8.18	1.04	1	0.04
	myb2	9.66	0.38
		9.69	0.37
		9.73	0.36	0.37	0.01
	35S: βVPE/myb2	10.25	0.25
		10.52	0.21
		10.22	0.25	0.24	0.02
	35S: CEP1/myb2	3.07	36.21
		2.98	38.54
		2.76	44.89	39.88	3.67
	35S: βVPE+35S: CEP1/myb2	3.45	27.82
		3.47	27.44
		3.47	27.44	27.57	0.18

## Sheet: Sheet4
RT-qPCR of βVPE expression in bud tissues of different lines.
	Plants	△Ct	2-△△Ct	Average	Stdev
	WT	3.33	1.24
		3.82	0.88
		3.83	0.88	1	0.17
	myb2	6.65	0.12
		6.49	0.14
		6.78	0.11	0.13	0.01
	35S: βVPE/myb2	0.82	7.06
		0.68	7.78
		0.63	8.06	7.64	0.42
	35S: CEP1/myb2	6.15	0.18
		6.36	0.15
		5.96	0.2	0.18	0.02
	35S: βVPE+35S: CEP1/myb2	-0.17	14.03
		-0.03	12.73
		-0.14	13.74	13.5	0.56
